# Supplementary material for: Modeling the Significance of Motivation on Job Satisfaction and Performance Among the Academicians: The Use of Hybrid Structural Equation Modeling-Artificial Neural Network Analysis
Source: Front Psychol. 2022 Jun 20;13:935822. doi: 10.3389/fpsyg.2022.935822 (PMC9251502; doi:10.3389/fpsyg.2022.935822)
Supplement: Supplementary file 1 [file Data_Sheet_1.CSV]

Gender	Age	Education	Experience	Employment	Position	FR1	FR2	FR3	FR4	FR5	FR6	PR1	PR2	PR3	PR4	PR5	PR6	PA1	PA2	PA3	PA4	PA5	PA6	CE1	CE2	CE3	CE4	CE5	CE6	CC1	CC2	CC3	CC4	CC5	CC6	AT1	AT2	AT3	AT4	AT5	AT6	JS1	JS2	JS3	JS4	JS5	JS6	JS7	SE1
1	4	4	2	2	6	1	1	1	1	1	2	1	2	1	1	1	2	2	2	3	1	1	4	5	5	5	4	4	4	3	5	3	1	4	1	5	5	4	4	5	5	1	3	3	1	4	3	5	5
2	2	3	2	2	2	3	3	2	3	3	2	1	1	1	2	1	1	1	2	3	3	3	5	5	5	4	4	5	3	4	4	5	1	5	5	3	3	3	2	2	3	1	1	4	1	3	1	3	5
2	2	3	2	2	2	4	4	2	2	1	4	1	2	1	1	2	1	5	4	5	5	5	5	5	4	4	4	5	4	5	4	5	4	5	1	2	4	4	4	2	2	4	2	4	5	4	4	5	5
2	2	3	2	2	3	2	2	1	1	1	1	4	2	1	4	4	1	1	1	5	5	4	1	5	5	5	5	5	2	5	2	3	1	3	1	4	4	4	4	4	4	1	2	3	3	3	3	3	5
2	2	3	2	2	3	1	1	1	1	1	4	4	3	1	1	2	1	1	1	5	4	1	3	5	5	4	2	5	5	1	3	5	3	5	4	4	3	2	3	3	4	1	3	3	2	3	2	5	4
1	4	2	3	2	2	3	2	3	3	1	3	3	4	3	3	3	1	1	2	4	1	2	3	5	5	5	5	4	4	1	3	5	5	4	3	5	3	5	5	4	4	3	3	5	3	5	4	3	4
2	3	4	1	1	2	1	1	3	3	3	3	3	2	3	1	3	3	3	3	5	4	4	4	4	4	4	1	5	4	3	3	1	3	5	5	4	4	4	4	4	4	1	1	1	3	4	3	3	4
2	2	4	1	2	4	3	3	1	1	4	3	3	3	3	3	3	3	3	3	4	3	3	5	3	4	4	3	5	4	5	4	5	1	4	3	2	2	1	1	1	1	3	3	3	3	4	3	4	4
1	4	3	3	2	3	3	3	2	3	2	3	3	3	2	2	2	4	3	4	4	4	4	4	5	5	5	5	5	5	1	1	4	2	4	4	4	3	3	4	4	3	3	3	3	2	4	4	4	3
2	2	2	1	2	2	2	1	2	4	2	2	4	2	2	4	4	1	1	4	4	4	4	4	4	2	2	2	5	2	2	2	4	1	5	2	4	4	4	4	4	4	2	3	4	2	2	2	2	4
2	2	3	1	2	2	2	2	3	1	1	2	3	2	3	2	4	1	2	4	4	4	1	5	5	5	5	2	5	3	5	3	4	1	5	4	3	3	5	3	4	4	1	2	4	4	3	3	2	3
2	2	3	1	2	3	3	3	3	3	4	3	5	5	3	4	3	3	4	4	4	4	4	5	4	3	4	1	4	4	1	5	3	5	4	4	5	4	5	5	5	5	4	4	4	4	4	4	4	2
2	4	3	4	2	3	3	2	1	1	1	1	1	1	1	1	1	1	4	1	4	2	1	5	5	2	4	4	5	4	2	5	4	1	4	4	2	2	1	2	2	2	3	2	2	1	4	4	4	3
2	3	3	2	1	2	2	2	2	3	1	1	3	3	3	3	3	3	2	4	2	2	2	3	4	2	4	4	4	2	4	1	4	4	5	2	4	4	4	4	4	4	1	3	3	3	2	2	4	4
2	2	3	1	2	2	2	1	4	5	1	5	5	5	4	1	5	4	4	5	4	5	4	4	5	5	5	5	2	5	1	5	4	4	5	4	5	5	5	5	4	5	1	4	5	5	5	5	5	5
2	3	4	4	2	4	5	5	4	4	4	5	5	3	4	4	5	4	4	3	3	3	3	4	5	4	3	4	5	3	1	5	5	4	4	4	5	5	5	4	4	4	5	5	5	5	3	4	5	4
2	4	3	5	2	3	2	2	1	2	1	2	1	1	1	1	2	1	1	1	3	1	1	4	5	2	4	4	5	3	3	1	4	2	5	2	5	4	5	5	5	4	4	1	5	1	2	1	2	5
2	3	3	3	2	3	1	1	1	1	2	1	1	1	1	1	5	4	4	1	4	2	4	1	4	4	5	3	4	2	4	4	4	1	5	5	2	1	1	1	1	2	1	1	3	3	5	2	3	5
1	5	3	2	2	3	3	2	2	1	3	4	2	2	2	1	4	2	1	2	1	4	2	3	4	4	4	2	5	1	3	4	3	1	5	2	5	5	3	4	4	4	2	3	4	3	1	2	4	4
2	2	3	1	2	2	2	2	2	2	2	2	2	3	1	4	4	1	1	4	5	5	4	5	4	5	3	2	5	3	5	4	3	3	1	2	4	4	4	4	4	3	3	3	4	4	4	4	4	2
2	3	4	1	2	4	5	5	3	2	4	4	4	3	3	3	3	3	3	4	4	4	4	4	5	5	3	3	5	4	1	2	4	3	5	3	3	3	3	3	3	3	5	4	5	2	2	2	4	2
1	4	3	2	2	2	5	4	3	5	3	4	3	5	3	4	2	3	4	3	5	3	3	3	5	4	4	4	5	1	4	4	4	3	5	1	4	4	4	4	4	3	4	2	2	1	2	3	2	2
1	3	3	2	2	2	2	2	5	5	3	5	2	3	2	2	5	3	5	5	2	2	2	5	5	2	2	2	5	3	2	4	5	2	5	3	3	3	5	5	5	5	2	2	2	5	2	2	4	3
2	3	4	1	2	4	4	2	4	4	3	2	4	4	2	4	4	4	4	4	4	3	4	5	4	1	4	1	4	4	4	1	5	4	4	4	4	5	5	4	4	4	4	4	3	4	4	4	4	4
2	5	4	4	2	6	4	5	4	4	5	4	4	3	3	3	4	1	4	4	3	4	2	5	5	3	4	2	5	5	4	4	5	1	4	4	3	3	1	1	4	4	4	4	4	4	4	4	4	3
2	2	3	2	2	8	1	1	4	4	3	5	1	1	2	3	5	1	4	4	4	4	3	1	4	2	4	5	5	4	4	4	4	4	5	1	4	4	4	4	4	4	1	3	4	4	4	4	5	4
1	2	3	1	2	2	2	2	3	2	1	3	1	2	1	3	3	1	1	2	2	4	3	5	5	4	3	2	4	1	3	2	5	2	5	3	5	5	4	4	5	4	1	2	3	3	3	1	3	5
2	3	4	3	2	6	4	1	4	5	1	4	5	5	4	5	5	3	1	3	5	4	3	5	5	3	5	2	5	5	3	5	3	2	5	2	5	5	5	5	5	4	4	2	5	4	5	4	5	4
1	3	4	2	2	4	1	2	3	4	2	2	4	2	2	2	1	2	1	2	4	3	3	4	5	5	5	5	2	5	3	3	5	2	1	2	4	2	2	2	2	2	2	2	4	2	4	3	5	5
1	2	4	1	2	2	4	3	3	4	2	2	3	3	4	4	3	1	3	3	2	3	2	3	5	5	5	5	5	2	3	3	4	1	4	1	4	4	2	4	3	4	2	2	3	3	1	2	2	5
2	2	3	2	2	2	2	2	2	2	2	3	2	2	2	3	1	1	4	2	4	3	2	4	5	4	4	4	4	5	5	3	4	1	4	3	5	5	4	4	4	4	1	2	3	1	3	3	4	5
2	2	3	1	1	2	1	1	1	2	1	2	2	1	1	1	2	1	4	1	4	1	1	1	5	3	2	1	3	4	5	2	3	1	3	3	3	3	3	4	4	1	1	1	1	2	3	1	3	5
2	5	4	4	2	4	4	4	4	3	4	4	5	4	4	5	4	3	5	4	4	4	4	5	5	3	5	2	5	5	3	5	5	2	5	3	4	4	4	4	5	4	4	4	5	5	5	4	5	5
2	3	4	1	1	2	1	1	1	1	1	3	2	1	1	1	4	2	1	4	4	4	2	4	5	2	4	2	4	3	4	4	4	2	2	1	4	4	4	4	4	4	1	1	1	4	2	1	4	4
2	3	4	2	2	4	2	2	4	4	2	4	3	2	2	2	2	2	4	2	4	2	2	4	4	2	4	3	4	3	5	3	5	3	5	2	4	4	4	4	4	4	2	2	2	1	3	3	4	4
2	3	4	2	2	4	4	2	2	2	2	2	2	2	2	2	1	2	1	2	3	3	2	4	5	5	4	4	5	3	2	4	4	2	5	2	4	5	4	4	4	4	2	1	5	1	4	3	4	5
1	3	4	3	2	4	3	3	5	5	2	5	2	2	3	3	4	1	3	4	3	4	2	4	5	2	5	2	5	5	2	4	4	1	4	3	5	5	3	5	5	5	3	1	5	2	5	5	4	5
2	2	3	2	2	2	2	1	1	1	1	5	2	1	2	2	2	2	1	2	3	3	3	1	4	1	2	1	4	2	4	3	4	2	4	1	2	2	3	2	1	2	1	1	3	3	1	2	4	2
1	4	4	5	2	7	4	1	4	4	1	4	4	1	1	4	4	3	2	2	3	3	3	4	5	2	4	4	4	4	5	5	4	2	5	3	4	4	2	4	4	4	4	4	4	4	4	4	4	5
1	3	4	1	2	4	1	1	1	1	1	1	1	1	1	1	4	2	4	1	2	1	2	4	4	4	2	3	4	3	4	3	4	1	4	2	3	3	1	2	3	3	1	1	1	4	2	1	1	1
1	3	4	1	1	4	1	1	2	3	1	1	3	3	2	3	3	2	3	3	4	3	3	3	4	3	5	5	4	4	1	3	3	3	5	3	4	4	2	4	3	3	1	3	4	4	4	2	2	4
1	2	3	2	1	2	4	4	4	5	4	5	5	5	4	5	5	3	5	5	5	5	5	5	5	5	5	2	5	5	5	5	5	2	5	5	4	5	4	5	5	4	4	5	2	5	5	5	5	5
2	2	4	2	1	4	4	4	5	4	4	4	5	5	5	4	4	4	4	4	5	5	5	5	5	5	5	2	5	5	5	2	5	5	5	5	5	5	5	3	5	5	4	4	4	4	4	4	4	5
2	2	3	1	2	3	4	4	4	5	4	4	5	5	5	4	4	4	5	5	5	5	5	5	5	3	5	4	5	5	2	5	5	5	5	5	5	5	5	5	5	5	4	5	5	5	5	5	5	5
2	2	3	1	2	3	4	4	4	5	4	4	5	5	5	4	4	4	5	5	5	5	5	5	5	3	5	4	5	5	2	5	5	5	5	5	5	5	5	5	5	5	4	5	5	5	5	5	5	5
1	2	3	1	2	2	2	1	3	3	3	2	4	4	4	4	5	5	5	5	3	3	3	4	4	2	4	4	4	4	5	2	5	5	5	5	5	5	5	4	4	4	3	3	3	3	3	3	3	2
1	3	3	1	1	2	2	2	1	1	1	3	1	1	1	1	1	1	1	1	1	1	1	2	5	5	5	5	5	4	4	4	4	1	4	4	2	3	3	4	4	4	2	2	1	1	4	1	3	3
2	3	2	4	2	8	4	4	4	4	4	4	4	4	4	4	4	4	4	4	4	4	4	4	4	4	4	4	4	4	4	4	1	4	4	4	4	4	4	4	4	4	4	4	4	4	4	4	4	3
2	3	3	2	2	2	3	3	5	5	4	3	4	3	4	5	4	2	4	4	4	4	2	4	5	5	5	5	2	3	4	2	5	2	4	4	4	4	4	4	4	4	2	3	4	4	4	4	4	4
1	3	3	2	2	2	4	4	2	2	2	3	2	2	3	2	2	3	2	2	5	4	4	4	5	5	4	2	5	3	5	4	4	2	4	2	4	4	2	3	3	3	4	4	4	3	2	2	4	4
2	2	3	2	2	3	3	3	3	2	3	3	4	3	3	3	3	4	4	3	4	4	4	4	5	4	3	3	5	5	5	4	4	2	4	2	4	5	4	3	4	4	3	3	4	3	5	4	3	3
2	3	3	1	2	3	4	4	4	4	4	4	4	4	4	4	2	4	1	4	4	4	4	4	4	3	4	3	4	4	4	4	4	4	4	1	4	4	2	4	4	4	4	4	4	3	4	4	4	4
2	3	4	4	2	4	3	1	3	4	3	2	2	1	1	3	2	2	3	2	5	3	3	5	4	3	2	3	5	5	5	5	5	2	5	4	3	5	4	5	5	5	2	3	5	5	3	3	4	4
2	2	3	3	2	2	4	4	4	5	4	4	5	5	5	5	5	5	5	5	5	5	5	5	4	3	4	2	5	4	4	2	5	5	5	5	4	4	5	5	5	5	4	5	5	5	4	5	5	4
1	2	4	1	1	2	2	2	2	1	3	2	2	1	1	2	3	2	3	1	5	4	3	3	5	4	4	4	5	5	4	4	4	1	4	3	3	3	4	4	4	4	1	1	1	3	5	3	5	5
2	2	3	2	2	3	3	3	1	2	3	4	4	4	3	2	4	2	2	4	5	4	3	1	5	2	5	4	5	4	2	3	4	5	5	3	4	4	4	4	4	4	3	4	4	4	3	3	5	5
1	4	4	5	2	8	5	4	3	5	4	4	1	1	4	1	4	4	1	1	5	2	2	5	5	5	5	5	4	5	2	5	4	3	4	2	4	2	5	5	5	5	4	3	4	4	5	3	5	5
2	2	4	1	2	2	4	3	3	4	3	3	3	4	3	3	4	4	3	4	4	4	3	4	4	2	4	4	4	3	1	4	4	4	4	3	4	4	3	3	4	4	3	3	3	3	3	3	3	3
1	2	3	1	2	2	4	4	4	4	3	4	3	4	3	2	3	3	2	4	3	4	4	2	4	2	4	2	5	1	5	2	3	4	2	3	4	4	4	4	4	4	2	3	4	2	3	3	3	4
1	2	3	1	2	2	1	1	2	2	1	1	3	1	2	2	2	2	4	2	2	3	1	4	5	4	3	1	5	3	4	2	3	1	4	3	3	3	2	3	3	3	1	1	1	3	4	1	2	4
1	3	3	3	1	2	3	1	2	1	1	3	1	1	3	1	1	1	3	2	4	4	3	2	4	5	5	4	4	1	4	4	5	2	5	5	5	5	5	5	5	5	1	1	5	2	1	4	2	4
2	3	3	2	2	2	4	3	4	4	4	3	4	4	3	4	2	3	5	4	1	4	4	4	3	2	4	4	5	5	4	4	5	3	5	2	5	5	4	5	4	5	3	3	3	3	5	3	2	4
2	3	3	2	2	3	2	3	3	3	3	2	4	3	2	3	3	2	3	2	2	2	2	4	5	4	4	2	5	4	3	4	5	2	5	4	4	4	4	5	4	4	2	2	4	4	4	3	4	4
2	3	4	4	2	2	2	2	2	3	2	2	2	2	2	2	3	2	4	3	2	3	2	5	5	3	4	2	4	4	5	4	4	2	5	3	2	3	3	4	4	2	2	2	3	4	4	2	4	4
2	3	3	2	2	2	2	2	2	3	2	2	4	2	2	2	4	4	4	2	4	4	2	4	5	5	5	3	5	5	1	3	4	2	4	3	4	4	4	4	4	4	2	2	4	4	4	4	4	4
1	2	3	2	2	3	4	4	4	4	4	2	4	4	2	2	5	5	2	4	5	4	4	5	5	2	4	2	5	4	4	4	4	2	2	2	4	2	5	4	4	4	4	3	4	4	4	5	4	4
2	3	3	3	2	2	3	3	2	3	2	4	3	3	3	3	5	3	4	4	5	5	4	5	4	2	4	2	5	3	5	3	3	5	5	3	4	4	3	4	3	4	1	1	3	5	3	3	4	4
2	5	3	2	1	2	1	1	4	4	4	1	4	4	3	1	3	3	3	4	4	4	4	4	5	5	4	5	5	2	3	3	5	3	5	5	5	4	4	5	5	5	1	5	3	4	3	5	5	5
2	4	4	4	2	4	4	3	4	4	2	4	2	1	2	2	2	2	2	3	4	3	2	4	5	4	3	2	5	4	2	4	4	2	4	2	3	4	4	4	4	3	4	3	4	3	2	4	4	5
1	2	3	2	2	3	2	2	4	2	2	2	4	4	4	4	4	4	2	4	2	4	2	4	2	4	2	4	4	4	2	4	2	4	2	4	2	4	2	2	2	4	4	4	4	4	4	4	4	4
2	3	3	2	2	3	3	1	1	4	3	3	3	2	3	2	2	1	4	3	4	3	3	4	4	4	3	2	5	4	5	3	3	3	2	2	3	3	3	3	3	3	1	1	1	2	4	1	2	4
2	2	4	1	2	2	4	5	4	4	5	4	4	2	4	4	4	5	4	5	4	5	4	4	5	4	4	5	4	4	4	2	4	5	5	4	4	4	5	5	4	5	4	4	5	5	4	4	5	4
2	2	4	1	2	2	3	3	5	5	3	2	5	2	2	3	3	3	1	5	4	5	4	3	3	2	3	2	4	5	4	3	2	3	5	4	5	5	5	5	5	5	3	1	3	1	3	3	4	5
2	2	3	2	2	2	2	3	3	3	2	3	4	4	3	3	4	4	3	4	4	4	4	4	4	3	4	2	3	3	3	4	5	2	4	3	3	4	3	4	4	4	3	4	4	3	3	3	3	4
2	2	3	1	2	2	1	1	4	4	1	5	1	1	1	1	1	1	2	2	4	4	4	1	4	4	5	4	5	5	5	4	3	2	4	3	4	4	4	5	5	4	1	1	1	3	4	4	3	3
2	2	4	1	2	2	4	4	3	4	3	3	3	3	3	3	4	3	3	3	4	4	4	5	4	3	3	3	4	3	3	3	5	2	4	4	3	3	3	3	4	4	4	4	4	4	3	3	3	3
2	3	3	2	2	2	4	3	4	4	2	3	4	3	2	3	4	2	4	3	2	2	2	4	4	2	4	1	4	4	4	3	4	2	5	3	2	4	3	2	2	3	4	3	3	4	4	3	3	3
2	2	3	1	2	2	4	3	4	3	4	4	2	2	3	3	2	2	2	2	4	2	2	4	4	4	4	2	4	4	4	3	4	2	5	3	3	4	2	3	3	3	3	2	4	1	3	3	5	2
1	4	3	4	2	2	3	3	3	3	3	3	3	3	3	3	3	1	3	4	4	3	2	5	5	2	4	2	5	4	5	5	5	3	5	3	3	3	4	3	3	3	3	3	3	2	4	3	4	3
2	4	3	2	2	3	4	4	4	5	5	4	3	3	3	3	4	3	5	3	4	4	4	4	5	2	5	3	5	5	5	5	5	3	5	3	4	4	3	4	4	4	4	4	5	4	5	4	3	3
2	2	4	2	2	4	3	2	1	2	2	4	2	2	2	2	3	3	2	1	4	2	2	1	5	2	3	2	4	2	2	2	4	2	4	2	2	3	2	3	2	4	1	2	3	2	2	2	2	4
1	3	3	4	2	3	3	2	2	2	2	2	2	3	2	2	3	3	2	2	2	2	2	2	4	5	4	2	4	5	4	4	4	2	4	2	4	4	4	4	4	4	3	3	3	4	4	4	4	3
2	3	4	1	1	2	3	4	2	4	3	4	4	2	3	3	4	1	4	4	3	4	3	5	4	2	4	2	4	4	2	4	4	2	4	4	3	3	3	3	4	4	3	2	3	4	2	2	4	3
2	4	4	4	2	6	4	4	4	4	4	4	2	2	4	1	3	1	3	3	4	3	2	4	5	4	4	2	4	4	4	4	4	2	4	2	3	3	3	3	3	3	4	2	2	2	4	2	4	5
1	5	4	2	1	7	5	5	5	5	3	5	5	5	5	5	5	5	5	5	5	4	4	5	5	4	5	5	5	5	3	5	5	3	5	5	5	5	5	5	5	5	5	5	5	5	5	4	4	5
2	3	3	2	1	2	2	2	2	2	2	4	2	2	2	2	3	2	2	2	4	3	3	2	4	4	4	4	5	4	4	4	4	2	4	2	4	4	4	4	4	4	2	2	2	3	2	2	3	4
2	2	4	1	1	2	1	1	4	3	1	1	2	1	1	4	4	3	3	3	3	3	3	2	4	2	4	2	5	5	5	2	4	3	4	4	4	4	3	3	4	4	1	1	1	3	4	2	1	4
2	2	3	2	2	3	4	2	2	3	3	5	4	4	3	2	3	3	1	2	5	4	4	5	5	5	5	3	5	2	4	4	5	3	4	2	4	4	3	4	4	4	4	3	4	3	2	4	4	4
1	3	4	1	1	4	3	3	2	3	3	3	3	2	3	3	3	3	3	1	4	4	3	5	4	2	3	1	3	4	3	3	3	1	4	2	1	2	4	2	2	2	3	2	2	3	3	2	3	5
1	3	3	1	2	2	2	3	2	2	2	1	3	5	3	4	2	2	1	2	5	2	3	4	5	5	3	3	5	3	3	2	4	3	5	3	3	3	3	3	3	4	2	3	4	3	3	3	3	3
1	4	3	3	2	2	2	2	4	4	2	2	4	2	2	3	4	4	4	4	4	3	4	4	4	3	4	3	2	4	4	4	4	2	5	3	4	3	2	3	4	4	3	3	3	3	4	3	3	3
1	3	3	2	2	3	4	4	4	3	4	4	4	4	4	5	4	4	5	4	5	4	2	5	4	3	4	4	5	5	2	4	4	3	5	4	5	5	4	5	5	5	5	5	5	4	4	4	5	4
2	2	3	3	2	2	1	1	1	1	1	1	1	1	1	1	1	1	1	1	1	1	1	1	1	1	1	1	1	1	1	1	3	1	3	1	3	1	1	1	3	1	1	1	1	1	1	1	1	1
2	2	3	1	1	2	3	3	3	4	4	3	3	5	3	4	3	5	2	3	3	3	4	5	3	4	3	1	5	5	5	3	3	4	5	3	5	5	5	5	5	5	4	4	3	4	3	3	5	4
2	2	3	1	2	2	3	3	3	3	3	3	2	2	2	3	1	2	4	2	4	4	4	4	5	5	3	5	5	2	4	4	3	2	4	2	4	5	4	4	3	4	2	2	5	1	2	3	4	5
2	2	4	2	2	4	4	4	3	3	3	4	4	4	3	3	4	3	2	4	4	4	3	5	4	5	3	2	4	4	5	3	5	3	5	4	3	3	5	4	4	4	4	4	4	3	3	3	4	4
2	1	1	1	2	8	1	1	3	2	2	1	1	1	1	1	3	1	1	1	1	1	1	1	5	5	5	5	5	3	5	3	5	3	4	5	5	2	5	1	5	1	1	1	1	1	5	5	3	5
2	3	4	2	2	4	4	4	4	3	3	4	2	2	2	2	2	2	4	4	4	4	4	4	4	4	4	5	4	3	2	4	4	2	2	3	4	4	4	5	5	4	3	3	3	3	4	4	3	5
1	4	4	2	2	2	4	3	5	4	3	2	4	2	3	2	2	4	2	3	4	4	3	4	4	4	5	4	4	5	3	4	4	2	4	2	3	2	2	3	4	4	4	2	3	4	5	4	4	4
2	2	3	1	1	2	4	4	3	3	4	4	4	3	2	3	4	3	5	3	1	3	3	5	5	5	5	5	5	5	3	5	5	4	5	3	4	4	4	4	4	4	5	5	3	4	5	5	5	5
2	3	4	4	2	4	4	5	5	4	3	1	4	4	4	4	5	4	4	4	4	4	3	5	4	1	2	2	4	4	5	4	4	2	4	4	1	1	2	1	2	4	3	3	3	5	3	4	4	5
2	2	4	1	2	4	1	1	1	2	1	2	3	4	2	1	4	1	4	4	4	4	4	3	3	4	2	4	5	5	4	4	4	2	5	4	5	4	4	4	4	4	1	1	4	4	4	2	2	4
2	3	4	2	2	4	4	5	4	4	4	4	4	4	4	3	4	4	2	4	5	4	3	5	5	4	4	2	5	4	2	4	4	4	5	4	4	4	4	4	4	4	4	4	4	4	4	4	4	4
2	2	3	2	2	2	3	3	3	3	3	2	4	3	3	3	3	2	2	3	3	2	2	4	4	1	3	1	4	3	3	2	3	2	4	4	2	3	2	2	4	2	3	2	3	3	3	3	3	2
2	3	4	1	1	2	2	1	2	3	3	2	2	3	2	3	2	1	4	3	4	4	3	4	4	1	4	3	4	4	4	2	2	3	4	3	4	4	3	2	4	3	2	2	1	3	4	3	3	3
1	2	3	2	2	3	1	1	2	3	2	2	2	2	1	2	4	3	4	3	2	4	3	5	5	5	3	3	4	4	3	3	5	4	5	4	3	3	3	3	4	4	1	2	4	5	3	1	4	3
2	3	4	2	2	4	4	4	2	3	3	4	2	1	2	2	2	3	4	3	3	3	3	4	4	4	4	2	4	4	3	3	4	2	4	2	4	3	4	4	4	4	4	4	4	3	4	3	4	5
2	2	3	2	2	2	3	2	2	3	2	3	4	4	3	3	4	2	3	4	4	4	4	4	4	5	4	4	4	3	5	4	5	3	4	3	4	4	5	5	5	5	2	3	5	4	2	3	3	2
2	4	3	5	2	2	2	1	3	3	4	1	3	3	3	3	3	3	4	4	5	5	3	4	5	5	5	5	5	5	4	4	5	3	5	3	4	4	4	4	4	4	1	2	5	4	5	3	4	2
1	2	3	1	2	2	1	1	1	1	1	5	1	1	1	1	1	1	5	3	4	4	3	4	4	2	1	1	4	4	4	4	3	2	4	4	4	4	4	4	4	4	1	1	4	3	2	2	1	4
2	4	4	4	2	4	3	2	2	2	1	4	2	3	2	3	2	2	2	2	4	2	4	5	5	5	5	2	4	2	3	4	4	4	2	4	3	3	3	4	2	2	2	2	4	2	4	4	2	2
2	3	3	3	2	5	4	4	4	4	3	5	5	4	2	5	4	4	5	4	5	5	5	5	5	5	2	2	5	4	5	5	5	4	3	5	5	5	5	5	5	4	4	5	5	5	4	5	5	5
2	3	3	3	2	3	3	1	2	2	3	3	4	3	3	3	3	3	5	4	5	4	2	5	5	2	4	2	5	3	4	3	4	2	4	4	4	4	4	4	4	4	2	3	4	3	3	3	3	4
1	2	3	1	2	2	2	1	3	4	1	2	3	3	1	3	3	3	1	2	2	3	2	5	4	4	2	2	5	4	4	4	4	2	4	3	4	4	4	4	4	4	4	4	4	4	2	3	4	2
2	2	3	1	2	3	3	3	3	3	3	3	3	3	4	3	3	3	3	3	4	3	3	4	5	4	3	3	5	5	5	5	5	3	5	4	5	5	4	5	4	5	3	4	5	3	5	4	4	4
1	3	3	1	2	2	4	2	2	2	2	4	1	1	2	1	2	2	2	2	4	4	4	4	4	4	4	2	3	4	4	4	4	2	4	3	4	4	3	2	2	1	4	2	3	4	4	3	3	4
2	4	3	3	2	2	4	3	4	4	4	4	3	3	3	2	3	4	4	4	4	4	4	4	4	4	4	2	4	3	4	4	4	2	4	3	4	4	4	4	4	4	3	4	4	4	3	4	4	4
1	3	3	2	2	3	4	4	4	3	3	4	4	4	4	4	3	3	3	4	4	4	4	4	5	5	4	3	4	4	5	5	5	3	5	4	4	5	4	4	4	3	3	4	4	3	4	4	4	4
2	2	3	1	2	2	4	4	4	4	4	4	2	2	4	2	2	2	4	4	4	4	4	4	4	2	3	4	3	3	4	4	4	2	4	3	4	4	3	4	4	4	3	3	3	3	3	3	3	4
1	4	4	3	1	6	2	2	2	1	1	1	1	1	1	1	1	2	4	4	4	4	4	5	5	4	5	5	5	4	4	4	4	2	4	3	4	4	2	2	2	2	2	4	2	4	4	4	4	4
1	4	3	3	2	3	4	3	3	3	3	2	2	2	2	2	3	3	4	4	4	4	4	4	5	5	5	5	5	4	4	4	4	2	4	3	3	3	3	3	3	3	4	3	3	3	4	3	3	3
1	4	4	3	2	5	4	4	4	2	2	5	4	4	2	4	4	4	4	4	4	4	4	4	4	4	4	4	4	4	4	3	4	2	4	4	4	4	2	2	3	4	2	4	4	4	4	3	5	4
2	4	3	4	2	3	4	4	5	5	3	4	4	4	4	5	4	5	5	4	5	3	3	4	5	5	5	5	5	5	5	5	5	3	4	5	5	5	5	5	5	5	4	4	5	5	5	5	5	4
1	3	3	1	1	2	3	2	4	3	3	2	3	3	2	3	3	3	4	4	4	4	2	4	4	2	4	2	5	4	4	3	4	4	4	2	4	4	3	4	4	4	2	3	2	2	4	3	4	3
2	2	3	2	1	2	3	3	3	3	2	3	3	3	2	3	2	2	4	3	2	3	3	4	4	4	4	2	5	5	4	4	4	3	4	2	4	4	4	4	4	4	3	2	1	1	5	3	2	4
2	4	4	3	2	2	2	2	2	3	3	2	2	2	2	3	3	2	5	3	5	4	4	5	5	4	4	3	5	3	5	5	5	4	5	3	4	5	4	4	5	4	2	3	3	3	3	3	3	5
2	3	4	4	2	4	3	3	4	3	3	4	4	4	4	3	3	3	4	4	5	4	4	4	5	4	5	3	5	5	5	5	5	4	5	3	4	4	4	4	4	4	4	3	3	4	3	4	4	5
2	3	4	1	2	2	2	1	1	3	1	1	3	1	1	2	2	2	2	2	1	2	2	4	5	4	5	1	5	4	4	4	4	2	3	3	1	2	1	1	1	2	2	1	3	2	5	1	3	4
2	2	4	1	2	2	4	4	4	5	4	2	4	4	4	4	4	4	5	4	4	4	3	5	5	5	4	1	5	4	4	4	4	2	4	4	4	4	3	4	4	4	4	2	4	4	2	2	4	4
2	2	3	2	2	2	3	4	4	5	3	3	4	3	3	3	5	4	5	5	5	5	5	5	5	5	2	2	5	5	4	5	4	3	5	5	5	5	5	5	5	5	3	4	5	5	5	5	5	4
1	2	3	1	2	2	3	2	3	4	2	1	3	2	3	3	3	3	1	3	2	3	3	5	4	4	1	2	5	3	4	3	5	3	4	3	3	3	4	4	4	4	2	4	4	4	1	3	2	1
2	2	3	1	2	3	3	3	3	3	3	4	3	3	3	3	3	3	4	4	4	4	4	4	4	1	3	1	4	3	4	3	2	4	4	3	3	3	3	4	4	3	3	3	3	3	3	3	3	4
2	2	3	1	1	2	2	3	3	3	1	3	3	1	2	2	5	2	4	3	3	4	3	4	3	2	4	1	4	4	4	3	3	4	5	3	5	5	4	5	4	5	2	2	2	4	3	2	3	1
1	4	3	2	2	3	2	2	2	1	1	1	3	3	2	3	3	2	2	2	3	3	3	5	4	2	4	2	1	2	4	4	4	2	4	4	4	4	4	4	4	3	1	4	5	4	4	4	4	5
1	2	3	1	1	2	3	3	2	3	3	4	2	2	1	3	3	2	4	3	4	4	4	4	5	4	4	2	5	5	4	4	3	3	5	3	4	4	4	4	4	4	3	3	3	4	4	4	4	4
2	4	4	2	2	2	4	4	4	5	3	4	4	2	3	4	3	3	4	3	3	3	3	5	5	4	4	5	2	5	4	3	2	3	4	4	5	5	4	5	4	5	4	4	4	2	4	3	4	3
2	2	3	1	2	2	4	3	3	4	1	2	1	3	1	3	1	4	1	4	5	5	4	5	4	3	4	1	3	2	3	3	1	3	3	3	3	3	4	4	4	5	3	4	4	2	3	3	4	4
1	4	4	3	2	4	1	1	2	2	1	1	4	4	1	4	4	4	4	4	4	4	4	1	4	2	4	2	4	2	5	5	5	3	4	4	2	2	2	2	3	2	1	4	4	4	4	3	2	4
2	2	3	3	2	2	4	4	4	4	4	4	4	4	4	4	4	4	4	4	4	4	4	4	4	2	4	2	4	2	4	2	4	4	4	4	4	4	4	4	4	4	4	4	4	4	2	4	4	3
2	2	3	1	1	2	3	3	3	3	3	3	2	2	2	3	3	3	2	3	3	2	3	3	5	5	3	3	5	3	4	3	4	2	4	3	4	4	4	4	4	4	3	3	2	3	3	3	3	4
2	2	3	1	2	2	4	3	2	4	3	3	3	3	3	4	4	4	4	4	4	4	3	4	4	2	4	2	4	4	4	2	4	3	4	3	4	3	3	3	4	4	4	4	2	2	4	4	2	2
2	5	3	1	2	2	2	2	2	3	4	2	2	2	2	2	3	2	4	3	4	4	2	4	4	2	4	2	4	4	4	2	4	3	4	3	3	3	4	4	4	3	2	2	2	3	4	2	2	3
1	3	3	1	2	2	2	2	2	3	2	2	2	2	2	2	3	1	4	2	3	2	2	4	5	2	4	4	4	4	4	4	4	2	4	4	4	4	4	4	4	4	2	2	3	3	4	2	3	4
2	3	3	1	1	2	3	3	2	2	2	3	2	2	3	3	2	2	4	4	4	4	3	4	4	4	4	2	5	4	4	4	4	2	3	3	4	4	4	4	3	4	3	3	3	3	4	3	4	3
1	2	3	2	2	2	1	1	2	2	2	1	2	1	1	3	4	1	1	1	5	1	1	4	4	2	4	4	5	4	5	5	5	3	4	4	5	4	4	4	5	4	1	1	4	1	4	3	4	3
2	4	4	5	2	4	3	3	3	3	3	3	2	2	2	2	2	2	4	3	4	3	2	4	5	5	4	3	4	3	2	4	4	3	4	3	3	3	2	3	3	3	3	3	3	3	2	3	3	3
2	2	4	1	2	2	3	4	3	4	3	2	3	4	4	3	3	3	4	4	4	4	4	4	4	4	4	3	2	3	4	4	3	3	4	2	2	3	2	3	3	3	3	3	3	4	4	4	5	5
2	3	3	2	2	3	2	2	2	2	2	2	2	2	2	2	2	2	2	2	4	3	2	4	3	2	2	2	4	3	3	2	4	3	4	4	2	2	3	3	2	2	2	2	2	2	2	2	2	3
2	3	3	2	1	2	3	3	3	3	2	2	2	1	2	2	3	2	2	2	4	3	3	4	4	4	4	4	2	4	4	4	4	2	4	4	4	4	4	4	4	4	4	3	2	3	4	4	4	3
1	3	4	2	1	4	3	2	1	3	2	3	1	2	3	1	2	2	3	2	4	3	2	1	5	5	5	3	5	5	5	5	5	5	5	3	4	4	4	4	4	4	4	4	3	4	4	3	5	5
1	3	3	1	2	2	4	4	4	4	3	4	5	4	4	4	4	4	5	5	4	5	4	4	4	3	3	4	4	3	4	4	2	4	4	4	4	4	4	5	4	4	4	4	4	4	3	4	4	2
2	2	3	2	2	3	4	4	4	4	4	4	4	4	4	4	4	4	2	4	4	4	2	4	5	4	4	4	5	5	2	4	4	4	4	4	4	4	2	4	4	2	2	2	4	4	4	4	4	4
1	3	3	2	2	4	3	3	4	3	3	3	2	1	1	3	2	2	4	4	1	3	3	4	4	5	5	4	5	5	3	4	4	3	5	3	5	5	5	5	5	3	3	3	4	3	3	3	3	5
2	3	3	2	2	2	2	2	4	5	2	2	5	5	2	5	2	2	5	5	5	5	4	5	5	5	4	5	4	5	5	5	5	5	5	3	5	5	4	5	4	5	2	4	5	3	5	5	5	4
1	5	3	1	2	2	1	2	2	2	2	4	3	3	2	3	3	2	1	2	4	2	2	2	4	5	4	4	5	4	4	4	4	3	2	3	4	4	4	4	4	4	1	1	1	2	4	4	4	4
2	2	3	1	2	2	3	1	3	4	2	3	3	4	3	4	4	1	3	4	5	4	2	3	5	5	5	5	5	4	4	3	3	2	4	4	4	2	4	4	4	2	1	4	4	4	4	2	5	1
1	3	3	1	2	2	3	2	3	4	3	3	3	3	4	4	3	4	4	5	4	4	4	4	4	4	4	5	4	4	3	3	3	5	3	3	4	3	3	3	4	4	2	3	3	3	3	4	4	3
2	3	3	2	2	2	4	4	4	4	3	4	4	2	3	2	4	2	4	4	4	4	2	4	4	4	4	3	4	4	4	4	4	4	4	2	4	4	4	4	4	4	4	2	4	4	4	4	4	2
2	3	3	4	2	3	4	4	4	4	4	4	4	4	4	4	4	4	3	4	4	4	4	4	4	4	4	4	4	4	2	4	4	4	4	4	4	4	4	4	4	4	3	4	4	4	4	4	4	4
2	3	4	2	2	6	4	4	5	5	4	4	4	4	4	4	4	4	4	4	4	4	4	4	4	4	4	4	4	4	2	4	4	4	4	4	4	4	4	4	4	4	4	4	4	4	4	4	3	4
2	2	4	2	2	1	5	5	3	3	5	5	5	4	5	5	5	5	5	5	5	5	5	5	5	5	5	3	2	2	5	5	5	3	5	5	5	5	5	5	5	5	5	5	5	5	5	5	5	5
2	4	4	3	2	6	5	5	3	3	5	5	5	5	5	5	4	3	5	4	3	4	3	5	4	2	4	5	5	5	5	5	5	4	4	3	4	4	4	4	4	4	5	5	5	4	4	3	4	5
1	3	4	1	2	4	2	2	3	2	2	2	2	3	2	2	2	2	3	3	5	5	5	5	5	5	4	4	5	5	5	5	5	3	5	5	5	5	4	5	5	5	2	2	3	3	4	4	4	4
1	5	4	3	2	7	3	3	4	4	4	2	5	5	3	5	4	4	4	5	5	4	4	5	5	5	5	5	5	5	5	5	5	3	5	5	5	5	5	5	5	5	3	5	4	4	5	4	4	5
2	3	3	3	2	3	3	3	5	5	3	2	4	4	4	4	5	2	4	5	5	5	4	5	4	1	3	2	5	4	4	4	4	3	5	5	4	5	5	4	5	4	3	5	5	5	5	5	4	4
2	3	4	1	1	4	3	3	1	3	1	2	3	1	2	1	1	3	4	1	2	2	2	5	5	2	5	4	2	5	4	4	5	4	5	3	4	4	4	4	4	2	2	4	1	2	4	3	4	3
1	2	3	1	2	4	3	4	2	3	3	3	3	2	3	3	2	2	3	3	4	3	3	4	5	4	3	2	5	5	4	4	3	5	5	4	4	4	5	5	5	4	2	3	4	4	4	4	4	5
2	3	4	2	2	2	3	3	5	4	1	3	5	3	3	4	3	3	4	4	5	4	4	5	4	1	3	3	4	4	5	4	4	4	5	3	3	3	3	3	3	3	3	3	3	3	3	4	3	3
1	3	3	2	2	3	3	4	3	3	3	3	3	3	3	3	3	3	4	4	4	4	4	4	5	5	4	4	5	5	4	4	5	3	5	4	4	5	5	4	5	4	3	4	4	4	5	4	4	4
2	4	4	2	2	4	4	3	4	3	4	4	4	3	4	4	4	4	3	4	4	4	4	4	4	4	4	4	4	5	5	4	4	3	5	4	4	4	4	4	4	4	3	3	4	4	4	4	4	4
2	2	3	3	2	1	1	1	1	1	4	1	1	1	1	1	1	3	1	1	2	2	1	1	3	3	1	4	2	2	2	3	2	3	4	3	4	4	1	5	1	1	1	1	1	1	1	1	1	1
2	2	3	1	2	2	4	4	4	4	3	2	4	4	4	4	3	3	3	4	4	4	4	4	4	2	4	2	4	4	3	2	3	3	4	4	4	4	4	4	4	4	3	4	4	4	4	4	4	2
2	3	4	3	2	2	2	2	4	4	2	2	4	2	2	2	3	1	2	2	4	4	2	4	4	2	3	2	4	2	3	3	4	2	4	3	4	3	3	4	4	3	2	2	2	3	3	3	2	3
1	2	3	1	2	3	3	3	3	4	3	3	3	2	2	3	3	2	2	3	4	4	3	4	4	2	3	2	4	4	3	3	4	3	4	2	4	3	4	4	4	4	3	3	4	3	4	3	4	4
2	5	3	4	2	3	3	1	3	2	2	2	3	3	3	3	4	3	3	3	5	3	4	5	5	4	4	3	5	4	4	4	5	3	4	3	3	3	3	4	4	3	2	3	4	3	4	3	4	4
2	3	4	1	2	4	2	2	2	2	2	1	2	2	2	2	3	1	4	3	4	3	3	4	3	2	3	3	4	4	4	4	4	3	5	3	2	2	3	2	2	2	2	2	4	3	4	3	3	4
1	3	4	2	1	6	2	1	1	2	1	1	2	2	1	1	2	2	2	2	2	2	2	2	5	4	4	3	4	3	4	4	5	5	4	3	4	4	4	4	3	3	2	4	4	4	3	3	3	3
2	3	4	1	1	2	3	1	2	1	1	1	1	1	1	1	3	1	1	1	3	1	1	1	4	3	3	2	3	3	3	3	4	2	4	3	3	2	3	3	3	3	1	1	1	2	2	2	3	2
2	4	4	4	2	4	5	4	4	4	4	4	4	3	4	3	4	3	4	4	4	4	4	5	5	4	4	4	5	4	4	4	5	3	4	3	4	4	4	4	4	3	4	4	4	4	4	4	4	4
1	2	3	1	2	2	3	4	4	4	3	3	4	4	4	4	4	2	1	5	5	5	5	1	5	5	5	5	4	4	4	5	4	3	4	5	4	4	2	4	4	4	3	2	4	5	4	5	4	2
1	4	3	2	2	2	3	3	4	4	3	2	4	2	3	4	4	4	3	4	3	3	3	5	4	2	3	2	5	5	3	5	3	4	4	4	4	4	4	4	4	4	3	2	4	3	4	3	4	3
2	2	3	1	1	2	1	1	1	3	3	3	2	1	1	2	1	1	3	3	4	3	4	4	4	3	4	3	5	4	4	3	3	3	4	2	3	3	3	3	3	3	2	2	1	1	3	3	3	2
1	2	2	1	1	2	4	4	4	4	4	5	4	4	5	4	4	5	2	2	4	4	4	2	3	2	3	2	5	5	5	3	4	4	4	4	5	5	4	4	4	4	4	4	4	5	4	4	4	3
2	2	3	2	2	2	1	1	1	1	1	3	1	3	1	1	1	2	1	2	2	1	1	4	4	4	4	1	4	2	4	3	4	4	5	4	5	5	5	4	4	4	1	2	1	1	2	1	1	4
2	2	3	2	2	3	4	3	4	4	4	4	4	5	3	4	4	3	4	5	2	3	4	5	5	4	3	3	5	2	5	4	4	3	4	4	5	5	5	5	5	5	5	3	5	4	3	4	4	4
2	3	2	2	1	1	4	4	4	4	4	4	4	5	4	4	3	3	4	5	4	5	4	4	4	5	5	2	4	5	3	4	5	4	4	4	4	4	3	4	4	4	4	4	4	4	4	4	4	3
1	3	4	3	2	4	3	2	3	4	3	2	4	4	3	4	4	4	4	4	4	3	3	4	5	4	4	3	4	4	4	4	5	4	4	3	4	4	4	4	4	3	3	4	4	4	4	4	4	4
2	5	4	1	1	7	3	3	1	1	2	3	3	3	3	3	3	3	1	2	4	3	3	4	3	3	3	3	3	2	3	3	4	2	3	3	3	3	3	3	3	3	2	3	3	3	2	2	3	3
1	4	4	1	1	8	1	3	2	3	3	3	3	2	2	2	2	2	3	2	2	3	3	4	3	3	2	3	3	3	3	3	4	3	3	2	4	4	4	4	4	2	3	3	2	2	2	3	2	2
2	2	3	1	1	2	4	4	4	4	4	4	4	4	4	4	5	4	4	4	4	4	4	4	5	5	5	5	5	5	4	4	4	3	5	4	5	5	5	5	5	5	4	4	4	4	4	4	5	3
2	2	3	1	2	2	4	4	3	3	3	4	3	2	2	2	3	2	5	5	5	5	5	4	4	4	4	4	4	4	4	4	4	4	5	3	3	4	4	4	4	5	4	4	4	4	4	4	4	2
2	2	3	2	2	2	3	3	3	4	3	3	3	3	3	3	3	3	4	3	4	3	4	4	5	2	2	2	3	4	4	3	4	3	4	3	4	4	4	4	4	4	3	3	4	3	4	4	4	3
2	3	3	3	2	2	4	4	4	4	4	4	4	4	4	4	4	4	4	4	4	4	4	4	5	5	5	2	5	5	5	5	5	4	4	4	4	4	4	4	5	5	5	5	5	4	5	5	5	5
2	3	3	1	2	2	4	1	4	2	2	2	4	4	3	3	4	2	3	4	5	5	3	5	4	2	2	1	4	2	3	4	3	4	3	4	4	4	4	4	3	4	3	4	4	5	2	3	4	3
2	3	4	3	2	4	5	5	5	5	4	5	5	5	5	4	5	4	5	5	5	5	5	5	4	2	3	2	5	3	5	5	5	4	4	4	5	4	4	5	4	4	5	5	5	5	3	4	5	5
2	3	3	3	2	2	4	4	4	4	4	4	4	4	3	4	4	4	3	4	3	4	4	4	5	3	3	3	5	5	5	5	5	4	4	4	4	4	4	4	4	4	4	4	4	4	4	4	4	3
2	3	3	2	1	6	3	3	3	4	3	3	2	3	4	2	2	2	4	3	3	3	3	4	5	4	3	4	5	3	5	4	5	4	5	4	4	4	5	4	5	4	3	3	4	3	2	2	4	5
1	3	3	1	1	6	4	4	3	4	4	4	4	4	3	4	4	3	4	4	4	4	4	4	5	5	5	3	5	4	4	4	5	4	5	5	4	4	4	4	4	4	3	4	4	4	4	4	4	5
1	5	3	1	1	6	3	3	2	1	2	2	1	2	2	3	3	3	1	3	4	3	3	3	4	4	3	2	4	4	3	3	4	3	4	4	4	4	4	4	4	3	2	3	2	3	2	3	3	4
2	2	2	2	2	2	3	2	4	4	3	4	3	3	3	3	3	3	2	3	4	3	3	2	4	3	4	2	4	4	4	3	4	3	4	3	3	4	3	4	4	4	3	3	4	3	4	4	5	3
1	2	3	1	1	2	1	1	2	1	1	3	1	1	1	1	3	1	1	1	3	1	1	1	4	4	3	4	4	2	4	4	4	3	3	3	5	5	5	5	3	5	1	2	1	1	3	3	3	4
2	4	4	3	2	4	3	2	4	4	3	4	2	2	3	2	2	2	3	2	4	3	4	4	4	5	3	3	4	4	4	5	5	5	4	4	4	5	5	5	5	5	3	4	5	4	3	4	4	5
2	2	3	1	2	2	3	4	3	4	4	3	4	4	4	3	3	3	2	4	4	3	4	3	3	4	4	3	4	4	4	4	3	3	4	3	3	3	3	3	4	4	2	3	4	3	3	3	3	4
1	4	3	3	2	2	4	3	4	4	4	3	4	5	4	5	4	4	5	5	4	4	4	5	5	4	5	4	5	5	5	4	5	4	5	4	4	4	5	4	4	5	3	4	4	3	5	4	5	3
1	3	4	4	2	4	4	4	4	4	3	3	4	4	4	5	4	2	4	5	5	5	4	5	5	4	5	5	5	4	5	5	5	4	4	4	4	4	4	4	4	4	4	5	4	5	4	5	4	5
1	5	3	3	1	2	4	4	3	3	3	3	3	3	3	3	3	3	3	3	3	4	4	4	4	4	4	4	5	4	4	4	4	3	3	3	3	3	3	2	3	3	3	3	3	3	3	3	3	2
1	2	4	1	2	2	4	4	4	4	3	4	4	4	4	4	4	4	3	4	4	4	4	4	4	4	4	3	4	4	4	4	5	5	5	4	4	4	4	4	4	4	4	4	4	4	4	4	4	4
2	2	3	1	2	2	4	4	4	4	4	3	4	3	4	4	4	4	3	4	4	4	3	3	4	4	4	4	4	4	4	5	5	4	5	4	5	5	5	5	5	5	4	4	4	4	4	4	4	3
2	2	3	2	2	2	4	4	5	4	4	4	5	4	4	4	5	4	5	4	5	4	4	4	5	5	5	5	5	5	5	4	5	4	5	4	4	4	5	5	4	4	4	4	4	4	4	4	5	4
2	2	3	1	1	8	2	2	4	4	3	2	4	3	3	2	2	3	3	3	3	3	3	5	3	3	3	3	3	3	4	4	4	3	3	3	4	2	4	4	4	2	2	2	3	3	2	3	3	4
1	4	4	4	2	6	4	4	4	4	4	4	4	4	4	4	4	4	4	4	4	5	4	5	5	5	5	5	5	5	4	5	5	5	4	4	5	5	5	5	5	5	5	4	4	5	5	4	5	5
2	2	3	1	1	2	2	2	2	2	2	2	2	2	4	3	3	2	4	3	4	4	3	4	5	5	4	1	5	4	3	4	4	3	4	4	4	4	4	4	4	5	2	3	2	4	2	2	2	2
2	3	3	2	2	2	4	4	4	3	3	4	3	2	3	2	2	3	4	2	4	3	3	3	5	5	4	2	3	3	3	3	4	3	4	3	4	3	3	3	4	4	3	3	4	3	3	3	4	4
1	4	4	2	1	4	2	2	2	3	2	2	2	3	2	3	2	3	2	3	4	4	4	4	4	2	4	2	4	4	3	2	2	3	3	3	2	2	2	2	3	2	4	3	2	2	2	3	3	2
1	2	3	1	2	3	2	2	3	2	3	1	4	4	4	4	4	2	2	3	4	2	3	4	4	2	3	2	4	4	4	4	4	3	4	3	4	4	4	4	4	4	2	4	4	3	4	4	4	3
2	2	3	1	2	2	2	2	2	2	2	2	2	3	2	3	3	3	4	3	3	3	3	5	4	4	3	2	4	2	4	3	3	3	4	3	4	3	3	4	3	4	2	3	3	2	3	3	3	2
1	3	4	1	1	2	2	3	2	3	2	3	2	2	2	2	3	2	2	3	4	3	4	5	4	2	3	2	3	4	4	3	4	3	3	3	4	3	2	2	2	3	3	3	2	4	4	3	3	3
1	2	4	1	2	2	3	3	2	4	3	3	5	5	4	4	4	4	3	4	5	5	4	5	4	3	2	2	4	3	4	3	4	4	4	3	4	4	4	4	4	4	3	3	3	4	3	3	4	4
1	2	3	1	1	2	3	3	4	4	4	3	3	4	3	3	3	3	3	4	4	4	4	4	3	4	4	2	4	4	4	4	4	4	3	3	4	3	3	3	3	2	3	3	3	3	4	4	3	2
1	2	2	1	2	8	3	2	4	4	3	2	2	3	3	2	3	3	2	2	4	4	4	4	4	2	4	4	4	4	3	4	4	4	4	3	4	4	4	4	4	4	2	3	3	3	2	3	3	4
1	4	3	2	2	3	4	4	4	3	4	3	3	3	3	3	3	4	3	3	3	4	3	4	4	3	4	2	4	3	4	3	4	3	4	4	3	3	3	4	3	3	3	3	3	4	4	4	3	3
1	2	3	2	2	2	3	3	4	4	3	4	4	4	4	4	3	3	4	3	2	3	3	4	4	4	4	2	4	4	4	3	4	4	4	3	2	3	2	3	4	3	2	3	4	3	3	4	3	3
1	3	4	3	2	6	5	3	4	3	3	4	2	2	2	3	2	2	3	3	3	3	3	2	5	4	4	3	4	4	4	4	3	3	4	4	3	4	3	2	3	2	4	4	4	4	4	4	4	2
1	3	4	3	2	6	5	3	4	3	3	4	2	2	2	3	2	2	3	3	3	3	3	2	5	4	4	3	4	4	4	4	3	3	4	4	3	4	3	2	3	2	4	4	4	4	4	4	4	2
2	3	3	2	2	2	2	2	3	3	2	4	2	2	3	3	3	1	1	3	4	4	1	5	4	3	4	4	4	3	3	3	4	3	4	3	4	4	3	3	3	3	1	3	4	3	4	4	5	3
1	3	3	2	1	1	2	2	2	2	2	2	2	2	2	2	2	2	2	2	2	2	2	2	4	4	4	3	4	3	4	4	4	3	4	3	4	4	4	4	4	4	2	2	2	3	4	3	3	3
1	4	3	3	2	3	4	4	4	4	5	4	4	4	3	3	3	3	4	4	3	3	3	3	3	3	4	3	4	3	4	4	3	3	3	3	3	3	3	3	3	3	3	3	4	3	4	3	3	3
1	4	3	3	2	3	4	4	4	4	5	4	4	4	3	3	3	3	4	4	3	3	3	3	3	3	4	3	4	3	4	4	3	3	3	3	3	3	3	3	3	3	3	3	4	3	4	3	3	3
1	4	3	3	2	3	4	4	4	4	5	4	4	4	3	3	3	3	4	4	3	3	3	3	3	3	4	3	4	3	4	4	3	3	3	3	3	3	3	3	3	3	3	3	4	3	4	3	3	3
2	2	3	2	1	2	4	5	4	4	3	4	4	3	3	4	4	2	3	3	3	4	3	4	5	4	4	4	4	4	3	3	4	3	4	3	4	4	3	4	4	4	3	3	2	4	4	3	4	3
2	1	2	1	2	8	2	2	2	2	2	2	2	2	3	2	3	2	2	2	3	3	3	3	3	3	3	3	3	4	4	4	4	4	3	3	4	3	3	4	4	4	2	2	3	3	4	3	3	3
1	4	3	1	2	2	4	4	3	3	3	3	3	3	4	3	3	3	3	3	4	5	4	4	4	4	4	4	5	4	3	3	4	3	4	3	4	4	4	3	4	4	3	3	3	3	4	3	3	3
2	3	3	1	2	2	3	3	3	4	3	2	3	3	3	3	3	3	3	4	4	4	4	2	3	3	3	2	3	3	3	3	4	3	4	3	3	3	3	4	3	3	3	3	3	3	3	3	3	3
1	5	3	4	2	3	4	4	4	3	4	4	4	3	4	4	4	4	3	4	4	3	3	3	3	4	4	4	4	4	4	3	4	3	3	3	4	4	4	3	3	3	3	3	3	4	4	4	4	4
2	4	3	4	2	2	1	1	2	2	5	3	3	1	2	1	3	1	1	2	5	2	3	4	5	2	4	2	5	5	5	5	5	4	5	4	5	4	4	4	4	4	1	2	5	3	5	4	4	3
2	2	3	1	2	2	4	4	2	2	4	4	5	4	4	5	4	2	3	4	5	5	4	4	5	2	5	5	4	4	4	5	4	4	5	4	4	4	4	5	5	4	3	4	4	4	2	4	4	2
1	2	4	1	1	2	4	3	5	4	4	5	5	5	5	4	4	4	3	3	4	4	4	5	4	5	5	3	5	5	5	5	5	5	4	4	3	3	3	4	4	4	3	4	4	4	5	4	4	5
1	2	3	2	2	2	2	2	3	3	3	3	4	4	3	4	3	2	2	4	4	4	3	5	5	5	5	3	5	5	5	5	5	4	5	4	5	5	5	5	5	5	4	4	4	4	5	4	4	4
2	3	3	2	2	2	1	1	1	3	1	1	1	1	1	1	2	2	3	1	3	1	1	2	5	3	5	4	4	4	5	5	5	4	5	4	5	5	4	5	4	4	1	1	1	4	4	2	3	4
1	4	3	3	2	3	4	4	4	4	4	4	4	4	4	4	4	5	2	3	4	4	4	4	5	4	4	4	5	5	4	4	4	5	5	4	4	4	4	4	4	4	3	4	4	4	4	4	4	5
1	2	3	1	2	2	4	3	4	5	5	4	4	5	4	5	4	5	3	4	5	5	4	4	4	3	4	3	4	4	4	4	4	5	5	4	4	4	5	4	4	4	3	4	4	4	4	5	5	3
2	3	2	2	1	2	3	3	2	2	3	3	2	1	3	3	4	1	4	2	4	4	1	1	5	5	4	4	5	5	4	4	5	4	5	4	4	4	4	5	4	4	2	4	1	3	5	4	1	1
2	2	4	1	1	2	4	3	4	5	4	4	5	4	4	5	5	4	5	5	3	5	3	5	4	4	4	4	5	5	4	4	5	4	5	4	5	5	5	5	4	4	4	3	3	4	5	5	4	4
1	3	3	2	1	3	4	4	4	4	5	5	3	3	4	4	4	3	5	5	5	5	5	5	5	5	5	4	5	4	4	4	4	4	5	5	5	5	5	5	5	5	5	5	4	5	4	4	4	4
1	2	4	1	1	2	4	4	4	4	3	5	5	3	4	4	3	4	3	3	4	3	4	5	4	4	4	4	4	5	5	4	4	4	5	4	4	4	4	3	4	4	5	3	4	4	4	3	4	4
2	3	3	3	2	3	5	5	5	5	5	5	5	5	5	5	4	4	4	4	4	4	4	5	5	5	5	5	5	4	5	4	4	4	4	5	5	4	4	4	5	4	4	5	5	5	5	5	5	5
1	2	3	2	2	3	2	2	2	2	2	2	2	2	2	2	2	2	4	5	4	4	4	4	4	4	5	4	4	4	5	4	4	5	4	4	4	4	4	4	5	5	4	4	4	4	3	4	4	4
2	5	3	4	2	3	3	3	4	4	3	3	4	4	3	4	3	3	3	3	4	3	4	4	5	5	5	5	5	5	5	5	5	4	5	4	4	4	4	4	4	5	4	3	4	3	4	4	4	4
2	3	3	2	2	2	4	4	4	4	4	4	4	4	3	3	4	4	5	5	5	5	4	5	5	5	5	5	5	5	5	4	4	4	5	4	5	4	4	4	4	4	4	4	4	4	4	4	4	5
2	2	3	1	2	2	3	3	4	3	2	3	4	4	4	4	4	4	1	4	4	4	4	4	4	4	4	4	4	4	5	5	4	5	5	4	4	4	4	4	4	4	3	3	4	3	3	4	4	3
1	4	3	2	1	3	4	4	3	3	3	3	3	3	3	3	3	3	3	3	4	3	3	3	5	5	5	5	5	5	5	5	5	4	5	4	5	5	5	5	5	5	2	4	2	3	5	1	4	5
2	4	3	3	1	2	4	4	4	4	4	4	4	4	5	5	5	5	5	5	5	5	5	5	4	4	4	4	4	4	4	4	4	4	5	5	5	4	4	4	5	5	4	5	5	5	5	5	5	4
2	5	2	2	1	2	4	3	4	5	3	4	4	4	4	5	4	5	5	4	5	5	4	4	5	4	4	2	5	5	5	4	4	4	4	4	4	5	5	5	5	5	4	4	4	4	5	5	4	4
1	3	4	1	1	6	4	4	4	4	4	4	4	4	4	4	4	4	4	4	4	4	4	4	3	4	4	2	4	4	4	5	4	4	4	4	3	4	4	4	4	4	4	4	4	4	4	4	4	4
2	2	3	1	2	2	5	5	5	5	5	5	5	5	5	5	5	5	5	5	5	5	5	5	5	5	5	1	5	4	5	5	5	4	5	5	5	5	5	5	5	5	5	5	5	5	5	5	5	5
2	2	4	1	2	2	2	2	4	2	2	2	4	3	2	4	4	2	2	4	4	4	4	4	4	2	4	2	5	4	4	4	4	4	4	3	4	4	4	3	4	4	3	4	3	4	4	4	4	4
1	3	3	2	2	2	3	3	2	2	2	2	3	3	3	3	2	2	2	3	3	4	2	4	4	2	2	2	4	2	3	3	3	3	2	3	3	4	3	4	4	3	3	3	3	3	3	2	2	3
2	3	4	1	2	2	3	3	2	2	2	3	2	3	3	2	4	2	2	4	2	4	2	4	4	2	4	2	4	4	4	4	4	4	4	3	4	4	4	4	4	4	3	3	4	4	4	3	4	4
2	2	3	1	1	2	4	4	3	4	3	3	3	3	3	4	4	3	3	3	4	4	4	4	4	4	2	4	4	3	3	3	3	3	4	3	3	3	3	3	3	3	4	4	2	3	3	3	3	3
2	4	4	4	2	4	4	5	4	4	4	4	4	4	4	4	5	3	5	4	5	4	4	5	4	4	5	3	5	5	5	5	5	4	5	5	4	4	4	4	4	4	5	5	5	4	5	5	5	4
2	2	3	1	1	2	3	3	3	2	2	3	4	4	2	3	2	1	4	4	5	5	5	1	4	4	5	3	5	5	5	5	5	4	5	5	5	5	5	5	5	5	2	3	3	3	5	4	5	5
2	3	4	4	2	2	3	2	3	3	3	3	3	3	3	2	3	2	3	3	4	3	3	4	4	4	3	3	4	4	3	3	3	3	4	3	4	3	3	4	4	4	3	3	4	3	3	3	4	4
1	3	4	2	1	6	4	3	3	3	3	3	4	4	4	4	4	4	3	4	4	4	4	4	4	4	4	4	5	5	4	4	5	4	4	4	3	3	3	4	5	3	3	3	4	3	4	4	4	5
1	3	3	2	2	2	4	4	3	4	3	3	3	4	4	3	5	3	3	4	2	4	4	4	5	4	4	4	4	4	4	4	4	4	5	4	5	4	4	4	4	4	4	4	5	5	4	4	4	4
2	3	2	1	2	2	5	5	4	4	5	4	4	4	4	5	4	4	4	4	4	4	4	4	5	5	5	5	4	5	5	5	4	5	5	5	5	4	5	5	4	5	5	5	5	5	5	4	5	5
1	3	3	2	2	2	5	5	5	5	5	5	5	4	5	5	4	5	5	5	5	5	5	5	5	5	5	5	5	4	5	5	5	4	5	5	5	5	5	5	5	5	5	5	5	5	5	5	5	5
1	3	4	1	1	6	2	3	1	2	1	1	3	1	2	2	2	2	2	2	2	3	3	3	5	5	5	5	5	4	5	5	5	5	5	4	3	3	4	3	3	4	3	3	3	3	5	3	4	4
1	3	3	2	2	2	4	3	4	3	3	4	4	4	4	3	4	4	2	4	3	4	4	4	4	4	4	5	4	4	5	5	5	4	5	5	5	4	5	5	4	5	4	5	5	4	5	5	5	4
1	4	4	1	1	4	4	4	5	5	3	3	3	5	3	4	4	3	4	4	5	4	4	5	5	5	5	5	5	5	5	5	5	4	5	5	4	4	5	5	5	5	4	4	5	5	5	5	5	5
1	3	3	2	2	3	4	4	4	4	4	4	5	5	4	4	5	5	5	5	5	5	5	5	5	5	5	5	5	5	5	5	5	4	5	5	5	5	5	5	5	5	4	5	5	5	5	5	5	4
2	2	3	1	1	2	3	2	4	4	3	2	4	4	2	4	4	2	4	4	4	4	4	4	4	2	2	1	5	4	4	4	4	3	4	4	4	4	4	4	4	4	1	3	2	4	3	3	3	4
2	4	4	3	2	4	2	2	2	3	3	4	2	2	2	3	2	2	4	4	2	2	4	4	5	2	3	1	4	4	4	4	4	3	4	4	4	4	4	2	3	4	2	2	4	4	3	4	4	4
1	3	3	2	2	3	4	4	3	4	3	4	4	4	4	4	4	4	4	4	4	4	4	5	4	2	5	2	5	5	4	4	4	3	4	4	3	4	4	4	4	4	4	4	4	3	4	4	4	5
1	2	4	1	1	4	4	3	4	4	3	3	3	2	2	4	4	3	4	4	3	4	3	4	4	2	2	4	4	2	4	4	4	3	4	4	4	4	4	4	4	4	4	3	1	3	2	3	4	4
2	2	3	1	2	2	3	3	4	4	3	4	4	4	2	3	3	2	4	4	5	4	4	5	4	4	4	2	4	2	4	4	4	3	4	4	4	3	3	4	4	5	2	4	4	3	2	2	4	4
2	4	2	3	2	2	4	4	4	3	4	4	3	3	3	4	3	3	4	3	4	4	4	3	4	2	4	2	4	3	4	4	4	3	4	4	4	4	4	4	4	4	4	3	4	4	3	4	4	2
2	4	4	1	2	4	4	4	3	3	4	4	4	4	4	4	4	4	3	3	3	3	4	3	4	2	4	2	4	3	4	4	4	3	4	4	4	4	4	4	4	4	4	4	4	4	2	3	3	4
2	2	3	1	2	2	4	3	3	4	3	3	3	2	2	3	4	3	2	2	1	3	2	4	4	4	3	3	5	3	4	4	4	3	4	4	4	4	4	4	4	4	3	3	4	3	3	3	4	3
1	5	4	5	2	4	3	3	3	3	3	3	3	3	3	3	3	3	3	3	3	3	3	4	4	4	4	2	3	3	3	3	4	3	3	3	3	3	3	3	3	3	3	3	3	3	3	3	3	4
2	2	3	2	2	3	4	4	3	3	3	2	4	4	2	2	3	2	4	4	4	4	2	4	4	2	4	4	4	4	4	4	4	3	4	4	2	2	3	3	4	2	4	4	4	4	4	4	4	2
2	3	3	2	2	2	5	5	4	4	4	4	4	4	4	4	4	4	4	4	5	5	5	5	4	3	4	3	4	4	4	4	4	3	4	4	4	4	4	4	4	4	4	4	4	4	4	4	4	5
2	3	3	2	2	2	2	2	3	3	2	2	3	2	3	3	3	3	2	2	4	2	2	4	4	4	4	3	4	4	4	4	4	3	4	4	4	4	4	4	4	4	3	3	4	3	4	4	4	3
2	2	3	1	1	1	4	3	4	4	3	4	4	3	4	4	4	4	4	4	4	4	4	4	4	4	4	4	4	4	4	4	4	3	4	4	4	4	4	4	4	4	4	4	4	4	4	4	4	4
2	3	3	3	2	2	1	1	2	2	2	1	2	2	2	4	3	3	4	3	4	4	4	4	4	4	4	4	4	4	4	4	4	3	4	4	4	4	4	4	4	4	1	2	3	5	5	4	4	5
1	4	3	1	1	3	3	3	3	4	4	3	4	4	4	4	4	4	4	4	3	4	4	4	4	4	4	4	4	4	4	4	4	3	4	4	4	4	4	4	4	4	4	3	4	4	3	3	3	4
1	5	3	2	1	3	4	4	4	5	4	4	4	4	4	4	4	5	4	4	4	4	4	5	4	4	4	4	4	4	4	4	4	3	4	4	4	4	4	4	4	4	3	4	4	4	4	4	4	4
2	1	3	1	1	2	1	1	3	2	1	1	3	1	1	2	3	2	4	3	4	4	3	4	4	2	3	4	4	2	3	4	3	3	3	3	4	4	3	4	4	4	1	1	3	1	3	1	2	2
2	5	4	1	1	7	4	4	4	4	3	4	4	4	4	4	4	4	4	4	4	4	4	4	4	4	4	2	4	4	4	3	4	4	4	4	3	4	4	4	3	3	4	4	3	4	4	3	3	4
1	4	3	2	2	2	4	4	4	3	5	3	4	5	4	4	4	4	4	4	3	3	4	4	4	4	4	3	3	4	3	4	4	4	4	4	3	3	3	2	3	3	4	4	4	3	4	3	4	4
1	4	4	1	1	6	5	5	1	1	2	3	1	1	1	1	1	1	1	1	1	1	2	2	5	4	4	4	4	4	3	4	4	4	4	4	4	3	3	3	4	4	3	4	4	4	4	4	4	4
2	1	2	1	2	8	3	3	3	3	3	2	3	3	3	3	3	3	3	4	3	3	3	3	3	3	3	3	3	3	4	3	3	3	3	3	3	3	3	3	3	3	3	3	3	3	3	3	3	3
2	3	3	3	2	2	2	2	2	2	2	4	3	2	3	3	2	2	4	3	3	3	3	3	5	4	4	1	4	4	4	4	4	4	4	4	3	3	3	3	4	3	2	3	3	3	3	3	3	3
2	2	3	1	2	2	4	4	3	3	3	3	3	3	3	3	3	3	4	4	4	4	4	1	4	2	1	1	4	2	4	4	4	4	4	4	4	4	4	4	2	3	3	3	4	4	3	4	4	3
1	2	3	2	2	2	3	2	3	3	2	3	3	3	3	3	4	3	3	3	3	2	4	4	4	4	4	1	4	4	4	4	4	4	4	4	4	4	4	4	4	4	2	3	3	3	2	2	3	3
2	2	4	1	2	4	2	2	2	3	2	2	3	3	3	2	1	1	3	4	5	5	5	5	5	5	5	2	5	5	4	4	4	4	4	4	4	4	4	4	4	4	2	2	5	1	4	2	4	5
1	3	3	1	1	1	3	3	3	3	3	4	4	4	4	4	4	4	3	3	4	4	4	4	4	4	4	2	5	5	3	3	3	3	3	3	3	3	3	3	4	4	4	4	4	4	4	4	4	3
2	3	3	1	2	2	4	4	3	3	3	2	2	2	3	3	3	3	3	3	4	4	3	4	5	3	4	2	4	4	4	4	4	4	4	4	4	4	4	3	3	3	3	3	3	3	4	4	4	5
2	2	4	2	2	4	4	4	4	4	3	2	4	4	3	4	5	4	4	2	4	2	2	2	3	2	4	4	5	4	4	4	4	4	4	4	4	4	3	4	3	4	4	2	3	4	3	4	4	4
2	3	3	2	2	3	2	2	2	2	2	2	2	2	2	2	2	2	2	2	4	4	4	4	4	2	3	2	2	4	2	2	2	2	2	2	4	4	4	4	4	4	2	2	4	2	4	2	5	4
2	2	3	1	1	2	1	1	3	3	1	2	4	1	1	4	3	1	2	2	3	3	3	4	5	3	3	3	4	3	3	3	3	3	3	3	5	5	5	5	4	4	2	2	3	2	3	3	3	3
1	2	4	1	1	2	2	2	2	3	2	2	2	3	3	2	3	3	3	2	3	3	3	2	3	4	2	2	2	2	2	2	2	2	2	2	2	2	2	2	2	2	2	2	2	2	2	2	2	3
2	2	3	1	2	2	3	3	3	3	2	3	3	3	3	3	3	2	4	3	4	4	2	4	4	4	2	4	4	4	4	4	4	4	4	4	4	3	3	4	4	4	4	4	4	3	4	4	4	2
2	3	3	4	2	2	3	3	4	4	4	2	3	3	3	4	4	4	4	4	4	4	4	4	4	2	4	4	4	4	4	4	4	4	4	4	4	4	4	4	4	4	3	3	4	4	4	4	5	3
2	2	4	1	1	2	2	2	3	2	2	3	3	3	2	3	4	3	1	3	3	4	3	5	4	4	3	3	5	3	4	4	4	4	4	4	4	4	4	4	4	4	3	4	3	4	3	4	4	4
2	2	3	1	1	8	4	5	3	5	4	4	4	4	4	4	4	5	4	4	3	4	3	5	3	3	4	4	3	5	4	4	4	4	4	4	5	4	5	4	4	4	5	5	4	4	3	3	3	4
2	4	4	1	2	4	5	5	5	5	5	5	4	4	4	4	4	4	5	5	5	5	5	5	5	5	5	3	5	5	5	5	5	5	5	5	4	4	3	3	4	4	5	5	5	5	5	5	5	5
1	4	4	5	2	6	5	5	5	5	5	5	5	5	5	5	5	5	5	5	4	5	4	5	5	5	5	3	5	5	5	5	5	5	5	5	4	5	3	4	5	4	5	5	5	5	5	5	5	5
1	2	3	2	1	2	4	4	5	4	4	4	5	5	5	5	5	5	5	5	5	5	5	5	5	5	5	3	5	5	5	5	5	5	5	5	4	4	4	4	4	4	4	4	3	5	5	5	5	5
2	2	2	1	2	8	3	4	4	4	4	2	4	5	4	3	3	3	4	4	2	3	3	3	3	3	3	2	4	4	4	4	4	4	4	4	4	4	4	3	3	3	3	4	4	4	4	4	4	4
2	2	4	2	2	2	5	5	4	5	4	4	5	4	4	4	4	4	5	4	4	4	3	4	4	3	4	4	4	5	4	4	4	4	4	4	4	4	4	4	4	4	5	4	5	4	5	4	4	4
2	5	3	1	1	3	4	4	4	4	4	2	4	4	3	4	4	4	4	4	5	5	5	1	5	4	4	4	5	5	4	4	4	4	4	4	4	4	4	5	5	5	4	4	4	4	5	4	4	2
2	2	2	1	2	8	2	2	2	2	2	2	2	2	3	3	3	2	3	3	3	3	3	3	3	4	4	3	4	3	3	3	3	3	3	3	3	3	3	3	3	3	3	3	3	3	3	3	3	3
2	2	3	1	2	2	2	3	3	3	3	3	4	3	4	3	4	4	3	4	4	4	4	4	4	3	3	4	4	4	4	4	4	4	4	4	4	4	4	4	4	4	2	3	4	4	4	4	4	4
2	2	3	2	2	2	3	3	3	2	3	3	3	3	3	3	3	3	2	3	3	3	3	2	3	3	2	2	3	3	3	3	3	3	3	3	2	2	3	3	3	3	2	2	2	1	3	3	3	3
2	3	3	2	1	3	4	4	2	2	3	4	4	2	2	2	3	3	2	2	2	2	2	2	4	3	3	4	4	4	4	4	4	4	4	4	4	4	4	4	4	4	4	2	2	3	3	3	2	1
1	5	4	4	2	4	2	2	2	3	2	2	2	2	2	2	3	3	3	2	3	2	2	4	4	4	3	3	4	4	4	4	4	4	4	4	4	4	3	4	4	4	2	2	4	3	4	4	4	4
2	2	3	1	2	2	3	3	3	4	3	3	3	3	3	3	3	3	4	4	4	4	4	4	4	4	3	3	4	4	4	4	4	4	4	4	4	4	4	4	4	4	3	3	3	3	3	3	3	3
2	2	4	1	2	4	3	3	2	2	3	3	3	3	3	3	3	3	3	3	3	3	3	3	5	5	4	4	4	4	4	4	4	4	4	4	4	4	4	4	4	4	3	4	4	3	3	3	3	5
2	3	3	3	2	2	4	4	4	4	4	4	4	4	4	4	5	4	4	4	5	5	5	5	5	4	4	4	4	4	4	4	4	4	4	4	5	5	5	5	5	5	5	5	5	5	5	5	5	4
2	2	3	1	2	2	4	4	3	3	4	3	4	4	3	4	4	4	3	3	4	4	3	4	4	4	4	4	4	3	4	4	4	4	4	4	4	4	4	4	4	4	4	4	4	3	4	4	4	4
2	3	4	1	2	2	4	4	4	4	3	4	4	4	3	4	4	4	3	3	3	3	3	3	4	4	4	4	4	5	4	4	4	4	4	4	4	4	4	4	4	4	4	4	4	3	4	4	4	5
1	3	4	2	2	5	2	2	4	2	2	2	4	4	2	4	2	2	4	2	1	4	4	5	4	4	4	4	4	5	4	4	4	4	4	4	4	5	4	4	4	4	1	2	4	3	5	4	5	5
2	5	3	3	2	2	3	3	2	2	3	3	2	2	3	2	3	2	3	3	3	3	3	3	3	3	3	3	3	4	3	3	3	3	3	3	3	3	3	3	3	3	3	3	3	3	3	3	3	3
2	2	3	2	2	8	4	1	4	4	3	2	1	1	3	1	1	3	2	4	3	3	3	3	3	3	3	3	4	3	3	3	3	3	3	3	4	4	4	3	3	3	3	3	3	3	3	3	3	3
1	2	3	1	1	2	3	3	2	3	3	3	3	2	2	2	2	3	3	2	3	3	3	2	3	3	3	3	3	2	4	4	4	4	4	4	2	3	2	2	2	2	3	3	2	2	2	2	3	3
1	3	3	1	1	2	5	5	4	4	5	5	5	5	5	5	5	5	5	5	5	5	5	5	5	5	5	5	4	5	5	5	5	5	5	5	5	5	5	5	5	5	5	5	5	5	5	5	5	4
1	3	4	3	2	4	4	5	4	4	4	5	4	4	4	4	4	4	1	4	4	4	4	4	4	4	5	4	4	4	4	4	4	4	4	4	3	4	4	4	4	4	4	4	5	4	3	2	4	4
2	2	3	1	2	2	3	3	4	3	3	3	3	3	3	3	3	4	3	4	4	4	4	4	4	4	4	3	4	4	4	4	4	4	4	4	3	3	4	4	4	3	3	4	4	3	3	4	4	4
1	3	3	2	2	3	4	3	4	4	3	3	3	3	3	3	3	3	4	4	5	5	4	1	4	4	4	4	4	4	4	4	4	4	4	4	3	3	2	2	2	2	3	3	3	3	3	3	3	3
1	3	4	1	2	7	1	1	1	1	1	1	1	1	1	1	1	1	1	1	1	1	1	1	1	1	1	1	1	1	1	1	1	1	1	1	1	1	1	1	1	1	1	1	1	1	1	1	1	1
2	4	4	4	2	4	3	4	3	3	4	4	4	3	1	1	1	1	3	4	5	5	5	4	5	5	5	5	5	5	5	5	5	5	5	5	5	5	5	5	5	5	3	3	4	4	1	2	2	3
2	1	2	1	2	8	4	2	4	4	4	4	2	4	4	4	2	4	4	4	4	4	4	4	4	4	4	4	4	4	4	4	4	4	4	4	4	4	4	4	4	4	4	5	4	4	4	4	4	4
1	4	4	2	2	6	3	3	3	3	3	3	3	3	3	3	3	3	3	3	3	3	3	3	3	3	3	3	3	3	3	3	3	3	3	3	3	3	3	3	3	3	3	3	3	3	3	3	3	3
2	2	3	2	2	3	2	2	2	2	2	2	2	2	2	2	2	2	4	4	4	4	4	4	4	4	4	4	4	4	4	4	4	4	4	4	4	4	4	4	4	4	2	2	2	2	2	2	4	4
2	3	3	4	2	8	3	3	3	3	3	3	3	3	3	3	3	3	3	3	3	3	3	3	3	3	3	3	3	3	3	3	3	3	3	3	3	3	3	3	3	3	3	3	3	3	3	3	3	3
2	3	4	2	1	2	4	4	4	4	4	4	4	3	4	4	4	3	4	3	4	4	4	4	4	4	4	4	4	4	4	4	4	4	4	4	4	4	4	4	4	4	4	4	4	4	4	4	3	4
1	5	4	1	1	7	4	4	4	4	4	3	4	4	3	4	2	3	4	4	4	4	4	4	4	4	4	4	4	4	4	4	4	4	4	4	4	4	4	4	4	4	4	4	4	4	4	4	4	4
2	2	3	2	2	3	4	3	3	4	4	4	4	4	4	4	4	4	5	5	5	5	5	5	5	5	5	5	5	5	5	5	5	5	5	5	5	5	5	5	5	5	4	4	4	4	4	4	4	5
1	3	3	2	2	3	4	4	4	4	4	4	4	4	4	4	4	4	4	4	4	4	4	4	4	4	4	4	4	4	4	4	4	4	4	4	4	4	4	4	4	4	4	4	4	4	4	4	4	4
2	3	3	3	2	3	3	3	3	4	4	3	4	3	3	3	3	4	4	4	3	3	4	4	4	4	4	4	4	4	4	4	4	4	4	4	4	4	4	4	4	4	4	5	4	4	4	5	4	5
1	3	3	3	2	3	5	5	5	5	5	5	5	5	5	5	5	5	5	5	5	5	5	5	5	5	5	5	5	5	5	5	5	5	5	5	5	5	5	5	5	5	5	5	5	5	5	5	5	5
2	4	4	4	2	7	5	5	5	5	5	5	5	5	5	5	5	5	5	5	5	5	5	5	5	5	5	5	5	5	5	5	5	5	5	5	5	5	5	5	5	5	5	5	5	5	5	5	5	5
2	2	3	2	2	2	4	4	4	4	4	4	4	4	4	4	4	4	4	4	4	4	4	4	4	4	4	4	4	4	4	4	4	4	4	4	4	4	4	4	4	4	4	4	4	4	4	4	4	4
[truncated: 15 more columns]
